# Supplementary material for: Dose-Dependent Inhibitory Effect of Probiotic Lactobacillus plantarum on Streptococcus mutans-Candida albicans Cross-Kingdom Microorganisms
Source: Pathogens. 2023 Jun 20;12(6):848. doi: 10.3390/pathogens12060848 (PMC10301334; doi:10.3390/pathogens12060848)
Supplement: Supplementary file 1 [file pathogens-12-00848-s001.zip]

Archive with 1 entries (1 files):
- pathogens-2416299-supplementary.pdf
